# Supplementary material for: A Modified Calculation of the Withdrawal Time and a Risk Assessment of Enrofloxacin in Micropterus salmoides after Its Ad Libitum Administration via Medicated Feed in the Commercial Aquaculture
Source: Animals (Basel). 2024 Aug 14;14(16):2341. doi: 10.3390/ani14162341 (PMC11350749; doi:10.3390/ani14162341)
Supplement: Supplementary file 1 [file animals-14-02341-s001.zip]

Archive with 1 entries (1 files):
- animals-3127413-supplementary.pdf
